# Supplementary material for: Synthesis of Fluorinated Glycotope Mimetics Derived from Streptococcus pneumoniae Serotype 8 CPS
Source: Int J Mol Sci. 2025 Feb 12;26(4):1535. doi: 10.3390/ijms26041535 (PMC11855009; doi:10.3390/ijms26041535)
Supplement: Supplementary file 1 [file ijms-26-01535-s001.zip]

Archive with 2 entries (2 files):
- Supporting Information S1_IJMolSci_SP8_AHR_revised.pdf
- Supporting Information S2_IJMolSci_SP8_spectra.pdf
